# Supplementary material for: Resource and seasonality drive interspecific variability in simulations from a dynamic energy budget model
Source: Conserv Physiol. 2023 Mar 30;11(1):coad013. doi: 10.1093/conphys/coad013 (PMC10064112; doi:10.1093/conphys/coad013)
Supplement: Web_Material_coad013 [file web_material_coad013.zip]

Archive with 1 entries (1 files):
- Marino_et-al_2021_ConsPhys_Supplementary Materials.pdf
